# Supplementary material for: LeGRXS14 Reduces Salt Stress Tolerance in Arabidopsis thaliana
Source: Plants (Basel). 2023 Jun 15;12(12):2320. doi: 10.3390/plants12122320 (PMC10305512; doi:10.3390/plants12122320)
Supplement: Supplementary file 1 [file plants-12-02320-s001.zip]

Archive with 1 entries (1 files):
- plants-2359396-supplementary.pdf
